# Supplementary material for: Influenza Vaccination Appropriateness: Insights from the Local Health Unit of Catania During the 2023/2024 and 2024/2025 Seasons
Source: Vaccines (Basel). 2025 Aug 30;13(9):925. doi: 10.3390/vaccines13090925 (PMC12474316; doi:10.3390/vaccines13090925)
Supplement: Supplementary file 1 [file vaccines-13-00925-s001.zip]

Archive with 1 entries (1 files):
- vaccines-3775817-supplementary.pdf
